# Supplementary material for: Prevalence of Personality Disorders in Cancer Patients: A Systematic Literature Review in the Era of Personalized Cancer Care
Source: Cancers (Basel). 2025 Dec 5;17(24):3901. doi: 10.3390/cancers17243901 (PMC12730817; doi:10.3390/cancers17243901)
Supplement: Supplementary file 1 [file cancers-17-03901-s001.zip]

Archive with 1 entries (1 files):
- cancers-3993529-supplementary.pdf
